# Supplementary material for: Expression Pattern of Tenascin-C, Matrilin-2, and Aggrecan in Diseases Affecting the Corneal Endothelium
Source: J Clin Med. 2022 Oct 11;11(20):5991. doi: 10.3390/jcm11205991 (PMC9604752; doi:10.3390/jcm11205991)
Supplement: Supplementary file 1 [file jcm-11-05991-s001.zip]

Archive with 5 entries (5 files):
- SUPPLEMENTARY MATERIAL ONLINE_jcm-1866388.pdf
- Table S1.pdf
- Table S2.pdf
- Table S3.pdf
- Table S4.pdf
